# Supplementary material for: A Clinical Phase 1B Study of the CD3xCD123 Bispecific Antibody APVO436 in Patients with Relapsed/Refractory Acute Myeloid Leukemia or Myelodysplastic Syndrome
Source: Cancers (Basel). 2021 Aug 15;13(16):4113. doi: 10.3390/cancers13164113 (PMC8394899; doi:10.3390/cancers13164113)
Supplement: Supplementary file 1 [file cancers-13-04113-s001.zip]

Archive with 1 entries (1 files):
- cancers-1326876-supplementary.pdf
